# Supplementary material for: Religious Affiliation and Flu Vaccination in Germany: Results of the German Ageing Survey
Source: Healthcare (Basel). 2022 Oct 21;10(10):2108. doi: 10.3390/healthcare10102108 (PMC9602020; doi:10.3390/healthcare10102108)
Supplement: Supplementary file 1 [file healthcare-10-02108-s001.zip]

Archive with 1 entries (1 files):
- healthcare-1932093-supplementary.pdf
